# Supplementary material for: Mining salt stress-related genes in Spartina alterniflora via analyzing co-evolution signal across 365 plant species using phylogenetic profiling
Source: aBIOTECH. 2023 Dec 7;4(4):291–302. doi: 10.1007/s42994-023-00125-5 (PMC10721760; doi:10.1007/s42994-023-00125-5)
Supplement: Supplementary file 4 — Supplementary file4 (XLSX 27 KB) [file 42994_2023_125_MOESM4_ESM.xlsx]

## Sheet: Table S1
Table S1 Taxonomy information of the 365 analyzed species.
Species name	Order	Clade	Uniprot Species ID
Xanthoceras_sorbifolium	Sapindales	Malvids
Welwitschia_mirabilis	Gymnospermae	Gymnospermae
Vitellaria_paradoxa	Ericales	Asterids
Vigna_subterranea	Fabales	Fabids
Vicia_sativa	Fabales	Fabids
Vernicia_fordii	Malpighiales	Fabids
Vaccinium_microcarpum	Ericales	Asterids
Vaccinium_macrocarpon	Ericales	Asterids
Vaccinium_corymbosum	Ericales	Asterids
Malpighiales	Malpighiales	Fabids	UP000664337
Mixed	Mixed	Mixed	UP000663760
Chlorophyta	Chlorophyta	Chlorophyta	UP000660262
Malpighiales	Malpighiales	Fabids	UP000657918
Trochodendrales	Trochodendrales	Eudicots	UP000655225
Lamiales	Lamiales	Lamiids	UP000653305
Mixed	Mixed	Mixed	UP000652761
Chlorophyta	Chlorophyta	Chlorophyta	UP000650467
Asparagales	Asparagales	Monocots	UP000636800
Poales	Poales	Monocots	UP000636709
Fabales	Fabales	Fabids	UP000634136
Ranunculales	Ranunculales	Eudicots	UP000631114
Ericales	Ericales	Asterids	UP000626092
Poales	Poales	Monocots	UP000623129
Chlorophyta	Chlorophyta	Chlorophyta	UP000613740
Chlorophyta	Chlorophyta	Chlorophyta	UP000612055
Poales	Poales	Monocots	UP000604825
Caryophyllales	Caryophyllales	Superasterids	UP000596660
Solanales	Solanales	Lamiids	UP000595140
Saxifragales	Saxifragales	Superrosids	UP000594263
Fagales	Fagales	Fabids	UP000594261
Malvales	Malvales	Malvids	UP000593579
Malvales	Malvales	Malvids	UP000593577
Malvales	Malvales	Malvids	UP000593576
Malvales	Malvales	Malvids	UP000593575
Malvales	Malvales	Malvids	UP000593574
Malvales	Malvales	Malvids	UP000593573
Malvales	Malvales	Malvids	UP000593572
Malvales	Malvales	Malvids	UP000593568
Ericales	Ericales	Asterids	UP000593564
Apiales	Apiales	Campanulids	UP000593563
Celastrales	Celastrales	Fabids	UP000593562
Malvales	Malvales	Malvids	UP000593561
Malvales	Malvales	Malvids	UP000593560
Chlorophyta	Chlorophyta	Chlorophyta	UP000588193
Ericales	Ericales	Asterids	UP000585474
Rosales	Rosales	Fabids	UP000583929
Ranunculales	Ranunculales	Eudicots	UP000554482
Ranunculales	Ranunculales	Eudicots	UP000541444
Arachis duranensis	Fabales	Fabids	UP000515211
Ziziphus jujuba	Rosales	Fabids	UP000515210
Coffea arabica	Gentianales	Lamiids	UP000515148
Prunus avium	Rosales	Fabids	UP000515124
Durio zibethinus	Malvales	Malvids	UP000515121
Lactuca saligna	Asterales	Campanulids	UP000509530
Prunus armeniaca	Rosales	Fabids	UP000507245
Herrania umbratica	Malvales	Malvids	UP000504621
Raphanus sativus	Brassicales	Malvids	UP000504610
Cucurbita maxima	Cucurbitales	Fabids	UP000504608
Elaeis guineensis	Mixed	Mixed	UP000504607
Sesamum indicum	Lamiales	Lamiids	UP000504604
Momordica charantia	Cucurbitales	Fabids	UP000504603
Arabis nemorensis	Brassicales	Malvids	UP000489600
Haematococcus lacustris	Chlorophyta	Chlorophyta	UP000485058
Oryza meyeriana	Poales	Monocots	UP000479710
Microthlaspi erraticum	Brassicales	Malvids	UP000467841
Hevea brasiliensis	Malpighiales	Fabids	UP000467840
Lupinus albus	Fabales	Fabids	UP000464885
Hibiscus syriacus	Malvales	Malvids	UP000436088
Rhododendron williamsianum	Ericales	Asterids	UP000428333
Vitis riparia	Vitales	Rosids	UP000425232
Pyrus ussuriensis	Rosales	Fabids	UP000327157
Prunus dulcis	Rosales	Fabids	UP000327085
Carpinus fangiana	Fagales	Fabids	UP000327013
Salix brachista	Malpighiales	Fabids	UP000326939
Mikania micrantha	Asterales	Campanulids	UP000326396
Nyssa sinensis	Cornales	Asterids	UP000325577
Gossypium australe	Malvales	Malvids	UP000325315
Striga asiatica	Lamiales	Lamiids	UP000325081
Eragrostis curvula	Poales	Monocots	UP000324897
Triticum turgidum	Poales	Monocots	UP000324705
Gossypium mustelinum	Malvales	Malvids	UP000323597
Acer yangbiense	Sapindales	Malvids	UP000323000
Cucumis melo	Cucurbitales	Fabids	UP000321393
Musa balbisiana	Zingiberales	Monocots	UP000317650
Chloropicon primus	Chlorophyta	Chlorophyta	UP000316726
Papaver somniferum	Ranunculales	Eudicots	UP000316621
Malus baccata	Rosales	Fabids	UP000315295
Populus alba	Malpighiales	Fabids	UP000309997
Camellia sinensis	Ericales	Asterids	UP000306102
Setaria viridis	Poales	Monocots	UP000298652
Salvia splendens	Lamiales	Lamiids	UP000298416
Coffea canephora	Gentianales	Lamiids	UP000295252
Vigna angularis	Fabales	Fabids	UP000291084
Malus domestica	Rosales	Fabids	UP000290289
Arachis hypogaea	Fabales	Fabids	UP000289738
Glycine soja	Fabales	Fabids	UP000289340
Ensete ventricosum	Zingiberales	Monocots	UP000288739
Cinnamomum micranthum	Laurales	Magnoliids	UP000283530
Panicum miliaceum	Poales	Monocots	UP000275267
Trifolium medium	Fabales	Fabids	UP000265520
Chara braunii	Mixed	Mixed	UP000265515
Brassica campestris	Brassicales	Malvids	UP000264353
Tetradesmus obliquus	Chlorophyta	Chlorophyta	UP000256970
Prunus yedoensis	Rosales	Fabids	UP000250321
Dorcoceras hygrometricum	Lamiales	Lamiids	UP000250235
Cuscuta australis	Solanales	Lamiids	UP000249390
Raphidocelis subcapitata	Chlorophyta	Chlorophyta	UP000247498
Artemisia annua	Asterales	Campanulids	UP000245207
Panicum hallii	Poales	Monocots	UP000244336
Marchantia polymorpha	Mixed	Mixed	UP000244005
Cynara cardunculus	Asterales	Campanulids	UP000243975
Ipomoea nil	Solanales	Lamiids	UP000243839
Asparagus officinalis	Asparagales	Monocots	UP000243459
Trifolium subterraneum	Fabales	Fabids	UP000242715
Picea glauca	Mixed	Mixed	UP000242691
Actinidia chinensis	Ericales	Asterids	UP000241394
Chlorella sorokiniana	Chlorophyta	Chlorophyta	UP000239899
Gossypium barbadense	Malvales	Malvids	UP000239757
Micractinium conductrix	Chlorophyta	Chlorophyta	UP000239649
Rosa chinensis	Rosales	Fabids	UP000238479
Parasponia andersonii	Rosales	Fabids	UP000237105
Trema orientale	Rosales	Fabids	UP000237000
Citrus unshiu	Sapindales	Malvids	UP000236630
Tetrabaena socialis	Chlorophyta	Chlorophyta	UP000236333
Trifolium pratense	Fabales	Fabids	UP000236291
Apostasia shenzhenica	Asparagales	Monocots	UP000236161
Juglans regia	Fagales	Fabids	UP000235220
Lactuca sativa	Asterales	Campanulids	UP000235145
Dendrobium catenatum	Asparagales	Monocots	UP000233837
Punica granatum	Myrtales	Malvids	UP000233551
Chlamydomonas eustigma	Chlorophyta	Chlorophyta	UP000232323
Handroanthus impetiginosus	Lamiales	Lamiids	UP000231279
Aquilegia coerulea	Ranunculales	Eudicots	UP000230069
Capsicum baccatum	Solanales	Lamiids	UP000224567
Capsicum chinense	Solanales	Lamiids	UP000224522
Capsicum annuum	Solanales	Lamiids	UP000222542
Helianthus annuus	Asterales	Campanulids	UP000215914
Bathycoccus prasinos	Chlorophyta	Chlorophyta	UP000198341
Macleaya cordata	Ranunculales	Eudicots	UP000195402
Nelumbo nucifera	Proteales	Eudicots	UP000189703
Gossypium hirsutum	Malvales	Malvids	UP000189702
Nicotiana sylvestris	Solanales	Lamiids	UP000189701
Lupinus angustifolius	Fabales	Fabids	UP000188354
Corchorus capsularis	Malvales	Malvids	UP000188268
Nicotiana attenuata	Solanales	Lamiids	UP000187609
Cephalotus follicularis	Oxalidales	Fabids	UP000187406
Corchorus olitorius	Malvales	Malvids	UP000187203
Dichanthelium oligosanthes	Poales	Monocots	UP000095767
Ananas comosus	Poales	Monocots	UP000092600
Manihot esculenta	Malpighiales	Fabids	UP000091857
Cucumis melo	Cucurbitales	Fabids	UP000089565
Vigna radiata	Fabales	Fabids	UP000087766
Cicer arietinum	Fabales	Fabids	UP000087171
Nicotiana tabacum	Solanales	Lamiids	UP000084051
Daucus carota	Apiales	Campanulids	UP000077755
Marchantia polymorpha	Mixed	Mixed	UP000077202
Gonium pectorale	Chlorophyta	Chlorophyta	UP000075714
Cajanus cajan	Fabales	Fabids	UP000075243
Oryza sativa	Poales	Monocots	UP000059680
Klebsormidium nitens	Mixed	Mixed	UP000054558
Monoraphidium neglectum	Chlorophyta	Chlorophyta	UP000054498
Spinacia oleracea	Caryophyllales	Superasterids	UP000054095
Phaseolus angularis	Fabales	Fabids	UP000053144
Zostera marina	Mixed	Mixed	UP000036987
Beta vulgaris	Caryophyllales	Superasterids	UP000035740
Gossypium raimondii	Malvales	Malvids	UP000032304
Leersia perrieri	Poales	Monocots	UP000032180
Gossypium arboreum	Malvales	Malvids	UP000032142
Brassica oleracea	Brassicales	Malvids	UP000032141
Erythranthe guttata	Lamiales	Lamiids	UP000030748
Eucalyptus grandis	Myrtales	Malvids	UP000030711
Eutrema salsugineum	Brassicales	Malvids	UP000030689
Citrus clementina	Sapindales	Malvids	UP000030687
Morus notabilis	Rosales	Fabids	UP000030645
Cucumis sativus	Cucurbitales	Fabids	UP000029981
Capsella rubella	Brassicales	Malvids	UP000029121
Arabis alpina	Brassicales	Malvids	UP000029120
Brassica napus	Brassicales	Malvids	UP000028999
Auxenochlorella protothecoides	Chlorophyta	Chlorophyta	UP000028924
Jatropha curcas	Malpighiales	Fabids	UP000027138
Citrus sinensis	Sapindales	Malvids	UP000027120
Oryza punctata	Poales	Monocots	UP000026962
Oryza glumipatula	Poales	Monocots	UP000026961
Oryza barthii	Poales	Monocots	UP000026960
Theobroma cacao	Malvales	Malvids	UP000026915
Helicosporidium sp.	Chlorophyta	Chlorophyta	UP000026042
Triticum aestivum	Poales	Monocots	UP000019116
Amborella trichopoda	Amborellales	ANA_grade	UP000017836
Genlisea aurea	Lamiales	Lamiids	UP000015453
Triticum urartu	Poales	Monocots	UP000015106
Aegilops tauschii	Poales	Monocots	UP000015105
Musa acuminata	Zingiberales	Monocots	UP000012960
Brassica rapa	Brassicales	Malvids	UP000011750
Hordeum vulgare	Poales	Monocots	UP000011116
Solanum tuberosum	Solanales	Lamiids	UP000011115
Vitis vinifera	Vitales	Rosids	UP000009183
Ostreococcus tauri	Chlorophyta	Chlorophyta	UP000009170
Glycine max	Fabales	Fabids	UP000008827
Brachypodium distachyon	Poales	Monocots	UP000008810
Arabidopsis lyrata	Brassicales	Malvids	UP000008694
Ricinus communis	Malpighiales	Fabids	UP000008311
Chlorella variabilis	Chlorophyta	Chlorophyta	UP000008141
Oryza rufipogon	Poales	Monocots	UP000008022
Oryza meridionalis	Poales	Monocots	UP000008021
Zea mays	Poales	Monocots	UP000007305
Coccomyxa subellipsoidea	Chlorophyta	Chlorophyta	UP000007264
Oryza sativa	Poales	Monocots	UP000007015
Chlamydomonas reinhardtii	Chlorophyta	Chlorophyta	UP000006906
Prunus persica	Rosales	Fabids	UP000006882
Populus trichocarpa	Malpighiales	Fabids	UP000006729
Physcomitrium patens	Mixed	Mixed	UP000006727
Oryza nivara	Poales	Monocots	UP000006591
Arabidopsis thaliana	Brassicales	Malvids	UP000006548
Oryza brachyantha	Poales	Monocots	UP000006038
Setaria italica	Poales	Monocots	UP000004995
Solanum lycopersicum	Solanales	Lamiids	UP000004994
Medicago truncatula	Fabales	Fabids	UP000002051
Micromonas commoda	Chlorophyta	Chlorophyta	UP000002009
Micromonas pusilla	Chlorophyta	Chlorophyta	UP000001876
Ostreococcus lucimarinus	Chlorophyta	Chlorophyta	UP000001568
Selaginella moellendorffii	Mixed	Mixed	UP000001514
Volvox carteri	Chlorophyta	Chlorophyta	UP000001058
Sorghum bicolor	Poales	Monocots	UP000000768
Phaseolus vulgaris	Fabales	Fabids	UP000000226
Ulva_mutabilis	Chlorophyta	Chlorophyta
Trichopus_zeylanicus	Dioscoreales	Monocots
Toona_sinensis	Sapindales	Malvids
Thinopyrum_elongatum	Poales	Monocots
Tectona_grandis	Lamiales	Lamiids
Taraxacum_kok.saghyz	Asterales	Campanulids
Strobilanthes_cusia	Lamiales	Lamiids
Stevia_rebaudiana	Asterales	Campanulids
Spirogloea_muscicola	Mixed	Mixed
Solanum_phureja	Solanales	Lamiids
Solanum_chacoense	Solanales	Lamiids
Solanum_aethiopicum	Solanales	Lamiids
Siraitia_grosvenorii	Cucurbitales	Fabids
Simmondsia_chinensis	Caryophyllales	Superasterids
Sequoiadendron_giganteum	Gymnospermae	Gymnospermae
Selenicereus_undatus	Caryophyllales	Superasterids
Secale_cereale	Poales	Monocots
Scutellaria_barbata_	Lamiales	Lamiids
Scutellaria_baicalensis	Lamiales	Lamiids
Sclerocarya_birrea	Sapindales	Malvids
Salvinia_cucullata	Mixed	Mixed
Salvia_miltiorrhiza	Lamiales	Lamiids
Salvia_bowleyana	Lamiales	Lamiids
Saccharum_spp._R570	Poales	Monocots
Rubus_occidentalis	Rosales	Fabids
Rubus_chingii	Rosales	Fabids
Rosmarinus_officinalis	Lamiales	Lamiids
Rosa_rugosa	Rosales	Fabids
Rhododendron_henanense	Ericales	Asterids
Rhodiola_crenulata	Saxifragales	Superrosids
Raddia_guianensis	Poales	Monocots
Raddia_distichophylla	Poales	Monocots
Quercus_robur	Fagales	Fabids
Pyrus_pyrifolia	Rosales	Fabids
Pyrus_communis	Rosales	Fabids
Pyrus_betulifolia	Rosales	Fabids
Puccinellia_tenuiflora	Poales	Monocots
Prunus_sibirica	Rosales	Fabids
Prunus_salicina	Rosales	Fabids
Prunus_mandshurica_	Rosales	Fabids
Populus_pruinosa	Malpighiales	Fabids
Pisum_sativum	Fabales	Fabids
Picochlorum_sp.	Chlorophyta	Chlorophyta
Phyllostachys_edulis	Poales	Monocots
Phtheirospermum_japonicum	Lamiales	Lamiids
Phalaenopsis_aphrodite	Asparagales	Monocots
Penium_margaritaceum	Mixed	Mixed
Panax_ginseng_SNU	Apiales	Campanulids
Panax_ginseng	Apiales	Campanulids
Os.IRGSP	Poales	Monocots
Oryza_granulata	Poales	Monocots
Oryza_coarctata	Poales	Monocots
Origanum_vulgare	Lamiales	Lamiids
Origanum_majorana	Lamiales	Lamiids
Olyra_latifolia	Poales	Monocots
Ocimum_basilicum	Lamiales	Lamiids
Nyssa_yunnanensis	Cornales	Asterids
Nymphaea_thermarum	Nymphaeales	ANA_grade
Nephelium_lappaceum	Sapindales	Malvids
Musa_chizocarpa	Zingiberales	Monocots
Moringa_oleifera	Brassicales	Malvids
Mitragyna_speciosa	Gentianales	Lamiids
Miscanthus_lutarioriparius	Poales	Monocots
Mesotaenium_endlicherianum	Mixed	Mixed
Melaleuca_alternifolia	Myrtales	Malvids
Megadenia_pygmaea	Brassicales	Malvids
Megacarpaea_delavayi	Brassicales	Malvids
Medicago_polymorpha	Fabales	Fabids
Malus_sylvestris	Rosales	Fabids
Malus_sieversii	Rosales	Fabids
Malania_oleifera	Santalales	Superasterids
Macrotyloma_uniflorum	Fabales	Fabids
Lonicera_japonica	Dipsacales	Campanulids
Lablab_purpureus	Fabales	Fabids
Kandelia_obovata	Malpighiales	Fabids
Juglans_sigillata	Fagales	Fabids
Ipomoea_trifida	Solanales	Lamiids
Hydrangea_macrophylla	Cornales	Asterids
Humulus_lupulus	Rosales	Fabids
Hibiscus_cannabinus	Malvales	Malvids
Guadua_angustifolia	Poales	Monocots
Gossypium_turneri	Malvales	Malvids
Gossypium_stocksii	Malvales	Malvids
Gossypium_longicalyx	Malvales	Malvids
Gossypium_herbaceum	Malvales	Malvids
Gossypium_australe	Malvales	Malvids
Gossypium_anomalum	Malvales	Malvids
Gossypioides_kirkii	Malvales	Malvids
Gnetum_montanum	Gymnospermae	Gymnospermae
Gastrodia_elata	Asparagales	Monocots
Galdieria_phlegrea	Mixed	Mixed
Fragaria_nilgerrensis	Rosales	Fabids
Ficus_erecta	Rosales	Fabids
Fagus_sylvatica	Fagales	Fabids
Euscaphis_japonica	Crossosomatales	Malvids
Erigeron_breviscapus	Asterales	Campanulids
Echinochloa_crus.galli	Poales	Monocots
Drosera_spatulata	Caryophyllales	Superasterids
Draba_nivalis	Brassicales	Malvids
Diospyros_oleifera	Ericales	Asterids
Dionaea_muscipula	Caryophyllales	Superasterids
Dimocarpus_longan	Sapindales	Malvids
Digitaria_exilis	Poales	Monocots
Davidia_involucrata	Cornales	Asterids
Dalbergia_odorifera	Fabales	Fabids
Cuscuta_campestris	Solanales	Lamiids
Cucurbita_moschata	Cucurbitales	Fabids
Coffea_humblotiana	Gentianales	Lamiids
Cleistogenes_songorica	Poales	Monocots
Chiococca_alba	Gentianales	Lamiids
Chimonanthus_salicifolius	Laurales	Magnoliids
Cenchrus_purpureus	Poales	Monocots
Caulerpa_lentillifera	Chlorophyta	Chlorophyta
Catharanthus_roseus	Gentianales	Lamiids
Casuarina_glauca	Fagales	Fabids
Casuarina_equisetifolia	Fagales	Fabids
Castanea_mollissima	Fagales	Fabids
Castanea_crenata	Fagales	Fabids
Carya_cathayensis	Fagales	Fabids
Cardamine_hirsuta	Brassicales	Malvids
Camptotheca_acuminata	Cornales	Asterids
Calotropis_gigantea	Gentianales	Lamiids
Callicarpa_americana	Lamiales	Lamiids
Calamus_simplicifolius	Arecales	Monocots
Bonia_amplexicaulis	Poales	Monocots
Bombax_ceiba	Malvales	Malvids
Azolla_filiculoides	Mixed	Mixed
Asparagus_setaceus	Asparagales	Monocots
Artocarpus_heterophyllus	Rosales	Fabids
Artocarpus_altilis	Rosales	Fabids
Aristolochia_fimbriata	Piperales	Magnoliids
Areca_catechu	Arecales	Monocots
Aquilaria_sinensis	Malvales	Malvids
Antirrhinum_majus	Lamiales	Lamiids
Anthoceros_angustus	Mixed	Mixed
Allium_cepa	Asparagales	Monocots
Aldrovanda_vesiculosa	Caryophyllales	Superasterids
Aeschynomene_evenia	Fabales	Fabids
Actinidia_eriantha	Ericales	Asterids
Acer_truncatum	Sapindales	Malvids
Abies_alba	Gymnospermae	Gymnospermae

## Sheet: Table S2
Table S2 Salt-tolerance related genes in Arabidopsis thaliana (At) and Oryza Sativa (Os).
Note: "_Salt" stands for salt-tolerance related genes; "_ABA_TF" means the gene coding transcrition factor which is participate in ABA regulation pathway; "_ABA_RP" stands for receptor of ABA.
Gene ID	Symbol	Classification
AT2G01980	AtSOS1	At_Salt
AT5G35410	AtSOS2	At_Salt
AT5G24270	AtSOS3	At_Salt
AT5G37850	AtSOS4	At_Salt
AT3G46550	AtSOS5	At_Salt
AT1G02730	AtSOS6	At_Salt
AT4G10310	AtHKT1;1	At_Salt
Os04g0401700	OsHAK1	Os_Salt
Os03g0575200	OsHAK16	Os_Salt
Os03g0576200	OsHAK21	Os_Salt
Os03g0576200	OsHAK21	Os_Salt
Os01g0930400	OsHAK5	Os_Salt
Os04g0607500	OsHKT1;1	Os_Salt
Os04g0607500	OsHKT1;1	Os_Salt
Os04g0607500	OsHKT1;1	Os_Salt
Os02g0175000	OsHKT1;3	Os_Salt
Os04g0607600	OsHKT1;4	Os_Salt
Os04g0607600	OsHKT1;4	Os_Salt
Os04g0607600	OsHKT1;4	Os_Salt
Os01g0307500	OsHKT1;5	Os_Salt
Os01g0307500	OsHKT1;5/SKC1	Os_Salt
Os06g0701700	OsHKT2;1	Os_Salt
Os01g0532600	OsHKT2;3	Os_Salt
Os06g0701600	OsHKT2;4	Os_Salt
Os02g0148100	OsMAPK33	Os_Salt
Os03g0285800	OsMAPK5	Os_Salt
Os06g0147800	OsMKK1	Os_Salt
Os01g0510100	OsMKK6	Os_Salt
Os07g0666900	OsNHX1	Os_Salt
Os02g0666200	OsPIP1;1	Os_Salt
Os02g0629200	OsPIP2;2	Os_Salt
Os12g0641100	OsSOS1	Os_Salt
Os12g0641100	OsSOS1	Os_Salt
Os11g0113700	OsCIPK15	Os_Salt
Os03g0319400	OsCIPK31	Os_Salt
Os01g0911700	OsVP1	Os_Salt
Os04g0560600	OsCPK12	Os_Salt
Os02g0126400	OsCPK4	Os_Salt
Os01g0859300	OsABI5	Os_Salt
AT1G45249	AREB1/ABF2	At_ABA_TF
AT3G19290	AREB2/ABF4	At_ABA_TF
AT4G34000	ABF3	At_ABA_TF
AT5G51990	CBF4/DREB1D	At_ABA_TF
AT5G05410	DREB2A	At_ABA_TF
AT1G43160	RAP2.6	At_ABA_TF
AT5G64750	ABR1	At_ABA_TF
AT3G20310	AtERF7	At_ABA_TF
AT5G19330	ADAP	At_ABA_TF
AT2G47190	MYB2	At_ABA_TF
AT5G62470	MYB96	At_ABA_TF
AT4G21440	MYB102	At_ABA_TF
AT3G06490	BOS1/MYB108	At_ABA_TF
AT5G67300	MYB44	At_ABA_TF
AT4G28110	MYB41	At_ABA_TF
AT1G52890	ANAC019	At_ABA_TF
AT3G15500	NAC3/ANAC055	At_ABA_TF
AT4G27410	RD26/ANAC072	At_ABA_TF
AT1G01720	ATAF1/ANAC002	At_ABA_TF
AT3G15510	AtNAC2/ANAC092/ORE	At_ABA_TF
AT1G69600	ZFHD1	At_ABA_TF
AT5G65310	ATHB5	At_ABA_TF
AT2G22430	ATHB6	At_ABA_TF
AT2G46680	ATHB7	At_ABA_TF
AT3G61890	ATHB12	At_ABA_TF
AT1G32640	MYC2	At_ABA_TF
AT2G46510	AIB	At_ABA_TF
AT3G19580	AZF2	At_ABA_TF
AT4G17810	SAZ	At_ABA_TF
AT1G66600	ABO3/WRKY63	At_ABA_TF
AT1G54160	NFYA5	At_ABA_TF
AT4G17870	PYR1/RCAR11	At_ABA_RP
AT5G46790	PYL1/RCAR12	At_ABA_RP
AT2G26040	PYL2/RCAR14	At_ABA_RP
AT1G73000	PYL3/RCAR13	At_ABA_RP
AT2G38310	PYL4/RCAR10	At_ABA_RP
AT5G05440	PYL5/RCAR8	At_ABA_RP
AT2G40330	PYL6/RCAR9	At_ABA_RP
AT4G01026	PYL7/RCAR2	At_ABA_RP
AT5G53160	PYL8/RCAR3	At_ABA_RP
AT1G01360	PYL9/RCAR1	At_ABA_RP
AT4G27920	PYL10/RCAR4	At_ABA_RP
AT5G45860	PYL11/RCAR5	At_ABA_RP
AT5G45870	PYL12/RCAR6	At_ABA_RP
AT4G18620	PYL13/RCAR7	At_ABA_RP
Os10g0573400	OsPYL1	Os_ABA_RP
Os06g0562200	OsPYL2	Os_ABA_RP
Os01g0827800	OsPYL4	Os_ABA_RP
Os05g0473000	OsPYL5	Os_ABA_RP
Os03g0297600	OsPYL6	Os_ABA_RP
Os06g0526400	OsPYL7	Os_ABA_RP
Os06g0527800	OsPYL8	Os_ABA_RP
Os06g0528300	OsPYL9	Os_ABA_RP
Os02g0255500	OsPYL10	Os_ABA_RP
Os05g0213500	OsPYL11	Os_ABA_RP
Os02g0255300	OsPYL12	Os_ABA_RP
Os06g0526466	OsPYL13	Os_ABA_RP
